# Supplementary material for: Differences in anxiety sensitivity and experiential avoidance between subtypes of social anxiety disorder
Source: PLoS One. 2023 Sep 15;18(9):e0290756. doi: 10.1371/journal.pone.0290756 (PMC10503767; doi:10.1371/journal.pone.0290756)
Supplement: S1 Dataset — Quantitative Data of Final Sample. (XLSX) [file pone.0290756.s003.xlsx]

## Sheet: Sheet1
ID	LSAS 1	LSAS 2	LSAS 3	LSAS 4	LSAS 5	LSAS 6	LSAS 7	LSAS 8	LSAS 9	LSAS 10	LSAS 11	LSAS 12	LSAS 13	LSAS 14	LSAS 15	LSAS 16	LSAS 17	LSAS 18	LSAS 19	LSAS 20	LSAS 21	LSAS 22	LSAS 23	LSAS 24	LSAS 25	LSAS 26	LSAS 27	LSAS 28	LSAS 29	LSAS 30	LSAS 31	LSAS 32	LSAS 33	LSAS 34	LSAS 35	LSAS 36	LSAS 37	LSAS 38	LSAS 39	LSAS 40	LSAS 41	LSAS 42	LSAS 43	LSAS 44	LSAS 45	LSAS 46	LSAS 47	LSAS 48	LSAS SCORE
1	1	0	1	1	0	0	0	0	1	1	3	3	0	0	0	0	0	0	0	0	1	0	0	0	0	0	1	0	3	3	2	2	1	0	0	0	0	0	2	1	0	0	0	0	0	0	0	0	27
2	2	2	2	2	0	0	0	0	2	2	2	2	1	1	1	1	1	1	1	1	1	1	1	1	1	1	1	1	3	3	3	3	1	1	2	2	1	1	2	2	2	2	1	1	2	2	1	1	68
3	0	0	1	1	0	0	1	2	1	2	2	2	0	1	1	0	0	0	2	1	1	1	2	2	0	0	1	1	2	2	1	1	1	1	1	2	1	1	0	0	2	2	1	1	3	3	1	3	54
5	2	2	2	1	1	1	1	1	3	3	2	2	3	3	3	3	3	3	3	3	3	3	3	3	1	1	3	3	3	3	2	2	1	1	3	3	3	3	3	3	3	2	3	3	2	2	3	3	116
6	2	3	2	2	1	1	1	1	3	2	3	1	3	2	2	1	1	1	0	0	0	0	0	0	0	0	1	1	2	2	2	1	3	3	2	1	1	0	2	2	3	3	2	0	3	3	1	1	71
9	3	3	2	2	3	3	2	2	3	3	3	3	2	2	3	2	3	2	3	3	3	2	2	2	2	2	3	3	2	2	3	3	2	2	2	2	3	2	3	3	3	3	2	2	2	2	2	2	118
10	1	1	2	1	0	0	0	0	2	1	2	1	2	2	1	0	1	1	2	1	1	1	2	1	0	1	0	0	1	1	2	2	1	0	3	2	1	1	0	0	2	1	2	2	2	1	1	1	53
13	3	3	2	2	3	3	3	3	3	3	3	3	3	3	3	3	2	2	3	3	3	3	3	3	2	2	3	3	3	3	3	3	2	1	3	3	3	3	3	3	3	3	2	2	3	3	2	1	130
14	0	1	0	0	0	1	2	3	2	1	3	2	2	3	0	0	1	1	2	2	1	1	1	2	1	1	1	0	2	2	1	1	0	0	1	2	0	1	2	1	2	2	0	1	1	2	1	1	57
15	1	2	2	2	0	1	0	0	2	3	2	2	0	2	1	1	1	2	2	2	1	2	1	2	0	1	2	2	3	3	2	3	0	0	1	1	0	0	1	1	1	1	2	1	1	1	1	1	63
17	1	1	1	1	2	1	3	3	3	3	3	3	3	3	3	3	3	3	1	1	1	1	2	2	0	0	2	3	3	3	1	1	1	0	1	1	0	0	3	3	3	3	1	1	2	1	1	1	86
18	3	2	1	1	0	0	0	0	3	3	3	3	2	2	3	3	3	3	2	2	2	2	3	3	1	1	1	1	2	2	2	2	3	3	2	2	1	1	3	3	2	2	1	1	3	3	3	3	97
19	1	2	3	3	2	1	0	0	2	1	3	3	2	1	3	3	2	1	3	2	3	2	3	3	0	0	1	1	3	3	3	3	3	1	1	1	1	0	3	3	0	0	3	3	2	3	2	3	92
20	2	2	0	1	0	0	0	0	3	2	3	1	3	1	3	3	2	2	3	3	1	0	0	0	0	0	1	2	1	1	0	0	3	1	1	1	2	3	2	2	0	2	2	0	3	1	0	0	63
21	1	1	0	0	1	1	0	0	1	1	2	1	1	1	1	1	1	1	1	1	1	0	1	1	1	1	0	0	1	1	1	1	2	1	2	1	0	0	2	1	2	1	1	2	2	1	2	2	48
22	2	2	2	1	1	1	1	2	2	2	3	3	2	2	1	0	2	2	1	1	2	1	3	3	0	2	2	1	3	3	2	2	2	2	2	1	1	1	1	1	3	3	2	1	3	3	3	3	89
23	2	3	2	2	0	0	0	0	3	3	2	2	2	1	3	3	3	3	3	1	2	2	3	2	2	3	3	2	2	2	2	2	2	2	3	3	2	2	2	2	3	2	2	2	2	2	3	2	101
25	1	2	1	1	0	0	0	1	2	2	1	3	0	2	3	3	3	3	2	3	1	1	2	3	2	2	1	1	1	2	1	2	1	1	0	0	0	0	1	1	1	2	0	0	1	3	1	3	67
27	2	2	3	2	3	1	3	1	3	3	2	0	3	3	2	0	1	0	3	2	3	3	3	2	3	3	3	3	3	2	1	0	1	0	2	0	3	3	0	0	3	3	2	0	3	3	3	0	94
30	0	0	2	1	0	0	0	0	1	0	3	2	0	0	2	1	0	0	0	0	1	0	0	0	0	0	1	1	2	1	1	1	2	0	1	0	1	1	3	2	0	0	1	0	0	0	0	0	31
31	3	3	3	3	2	2	3	3	3	3	3	3	3	3	3	3	3	3	3	3	3	3	3	3	3	3	3	3	2	2	3	3	1	1	3	3	0	0	3	3	3	3	3	3	1	1	1	1	122
33	2	2	1	1	0	0	0	0	3	3	3	3	1	1	1	1	1	1	2	2	2	1	1	1	0	0	1	0	2	2	3	3	1	0	1	1	0	0	3	3	0	0	1	1	0	0	2	3	60
34	2	3	3	3	1	1	2	2	2	3	3	3	3	3	3	3	3	3	2	3	2	3	3	3	2	1	2	3	3	3	3	3	2	2	3	3	3	3	3	3	3	3	2	3	3	3	2	3	126
35	1	0	1	0	1	0	1	0	1	0	3	3	2	2	2	1	1	0	1	1	2	1	2	2	0	0	1	0	3	3	2	2	0	0	2	2	0	0	2	1	1	1	0	0	3	2	2	2	57
36	2	3	3	3	1	1	3	3	3	3	3	3	3	3	2	2	1	2	3	3	3	3	3	3	2	1	2		3	3	3	3	2	2	3	3	2	2	3	3	3	3	2	2	3	3	2	2	119
37	3	3	2	3	1	1	2	3	3	3	3	3	3	3	1	0	0	0	3	3	3	3	3	3	0	0	3	2	3	3	3	3	1	1	3	3	3	3	3	3	3	3	2	3	3	3	3	3	115
38	1	3	3	3	2	3	2	3	3	3	2	3	3	3	3	3	3	3	2	2	1	2	1	1	1	1	3	3	3	3	3	3	2	2	2	2	2	2	3	3	2	2	2	2	2	2	2	2	112
39	1	2	2	2	1	1	1	1	2	3	3	3	2	3	3	3	2	2	1	1	2	3	2	2	2	3	3	3	3	3	2	3	1	1	2	2	3	3	3	3	1	1	2	2	2	2	0	0	98
40	0	2	2	2	3	2	3	2	3	2	3	2	2	2	3	2	2	2	1	1	2	2	2	2	1	1	2	2	3	2	2	2	1	1	2	2	1	2	1	1	1	1	2	1	1	1	2	2	86
41	0	1	2	1	0	0	1	1	2	2	3	2	1	1	2	2	1	1	2	1	1	1	2	2	0	0	2	2	2	2	1	2	3	1	2	1	0	0	3	3	2	2	0	0	1	1	0	0	62
42	1	0	1	1	1	1	0	0	1	1	3	3	2	2	0	0	0	0	1	1	1	1	2	2	0	0	1	1	2	2	3	2	0	0	1	1	2	1	2	2	0	0	0	0	2	2	1	1	51
43	0	0	2	2	0	1	2	3	2	2	3	3	3	3	1	2	2	3	2	3	2	3	2	3	3	3	2	3	3	3	2	3	1	0	2	3	1	1	2	2	1	1	2	2	3	3	1	0	96
44	2	3	1	2	2	2	2	2	2	3	3	3	2	3	3	3	2	3	2	3	2	3	3	3	0	0	2	3	3	3	3	3	1	1	2	2	1	1	3	3	2	2	1	2	2	3	2	2	106
45	2	1	2	2	2	2	2	2	3	2	3	3	2	2	3	3	3	2	3	2	2	2	3	2	0	0	2	1	3	2	2	2	0	0	2	2	2	1	1	0	2	1	1	0	2	2	2	1	86
46	0	1	2	1	0	0	0	0	1	2	3	2	1	1	1	3	1	3	1	1	2	1	1	1	0	0	1	3	2	2	2	1	2	0	1	1	0	0	1	1	1	1	1	2	2	2	0	0	55
48	0	0	1	0	1	1	1	1	1	1	3	3	1	1	2	1	0	0	1	1	1	1	1	1	0	0	2	1	2	2	2	2	0	0	1	1	1	0	2	3	2	1	0	0	1	0	0	0	47
49	1	1	2	3	0	0	2	3	2	2	3	2	3	3	2	2	1		1	1	1	1	2	3	1	2	2	3	3	3	3	2	1	1	3	3	0	0	2	2	3	3	2	3	3	3	2	3	94
50	2	1	3	3	1	2	1	1	2	2	3	3	2	2	1	1	1	0	2	3	2	2	2	2	1	1	2	1	3	2	3	3	2	0	2	2	2	2	3	3	2	1	3	2	2	3	2	1	92
51	2	1	1	1	0	0	0	0	1	0	2	2	1	0	1	1	0	0	1	1	0	0	0	0	2	1	3	1	1	1	1	2	2	1	1	0	1	0	2	1	0	0	0	0	0	0	2	0	37
52	3	2	3	2	1	0	0	0	3	2	3	3	1	1	3	2	2	2	2	2	3	3	2	1	0	0	3	2	3	3	3	3	2	0	3	3	1	1	3	3	3	3	3	2	3	3	3	3	102
53	1	1	1	2	1	1	2	3	1	1	2	2	2	3	2	2	2	2	2	2	2	2	3	3	2	3	2	2	2	2	2	2	1	0	2	2	3	3	2	3	2	1	2	3	2	3	2	3	96
55	1	1	3	3	2	1	1	1	3	2	3	3	2	2	3	3	3	3	3	3	2	2	3	3	0	0	1	0	3	3	3	3	2	0	3	3	3	3	3	3	2	2	3	3	3	3	2	2	109
58	2	1	1	1	0	0	0	0	2	1	3	3		0	1	0	0	0	2	0	0	0	0	0	0	0	0	0	1	0	1	0	0	0	0	0	0	0	1	0	0	0	0	0	0	0	0	0	20
59	1	2	1	1	1	1	1	1	1	1	2	1	3	2	3	2	1	1	2	3	2	2	3	2	0	0	3	2	1	1	1	1	2	2	3	3	1	2	2	1	3	3	2	2	2	3	2	2	84
60	1	1	2	2	0	0	1	2	3	3	2	2	3	3	3	3	2	2	3	3	2	2	3	3	0	0	1	1	2	2	3	2	2	1	3	3	3	3	2	1	3	3	3	3	2	2	3	3	102
61	0	1	0	3	1	3	0	0	3	3	3	3	2	3	1	1	3	3	2	2	1	1	0	0	1	3	3	3	3	3	1	1	0	0	0	0	0	1	0	0	3	3	1	1	0	0	1	1	68
62	1	3	1	1	0	0	0	0	3	1	0	1	1	1	2	2	1	0	3	2	0	0	0	0	0	0	1	0	2	1	2	1	0	0	3	3	0	0	1	1			2	3	3	3	2	2	53
63	2	1	1	0	0	0	0	0	0	0	3	3	0	0	1	0	0	0	0	0	1	0	0	0	0	0	2	2	3	3	2	2	1	0	2	1	1	0	3	2	0	0	0	0	0	0	0	0	36
64	1	0	2	1	0	0	1	0	2	1	3	1	2	1	1	0	0	0	1	0	1	1	2	1	0	0	0	0	2	1	1	1	1	0	1	1	1	1	2	1	3	1	0	0	1	0	0	0	40
65	2	2	3	3	2	1	2	1	3	2	3	2	2	1	2	0	0	0	3	3	3	3	3	3	3	3	3	2	3	2	3	3	1	0	3	3	2	1	3	2	1	0	2	3	1	0	0	0	93
66	1	1	1	1	0	1	2	2	2	2	3	3	1	2	0	0	0	0	0	1	1	1	1	1	2	2	1	1	2	2	1	1	0	0	1	1	0	0	1	1	0	0	0	0	1	1	0	0	45
68	2	3	3	3	2	3	2	2	3	3	3	3	3	3	3	3	1	1	2	2	3	3	2	2	2	2	2	3	3	3	3	3	1	0	2	2	3	3	3	3	3	3	1	0	3	3	1	2	114
69	1	0	2	1	0	0	0	0	1	1	3	1	2	1	1	3	1	2	2	1	2	1	2	1	1	1	2	1	2	1	2	1	1	0	2	1	1	1	2	1	1	1	2	2	2	2	2	1	62
70	1	2	2	2	0	0	0	0	1	2	3	3	1	1	1	1	1	1	2	2	3	3	3	3	1	2	1	1	3	3	3	3	1	1	1	1	1	1	3	3	3	3	1	1	3	3	2	2	85
72	2	1	1	1	0	0	1	0	2	1	3	2	1	1	1	0	0	0	2	1	1	1	1	0	0	0	1	1	2	1	3	2	1	0	0	0	0	0	2	2	0	1	1	0	1	2	1	1	45
74	2	1	1	1	0	0	0	0	1	1	3	2	0	0	2	1	0	0	0	1	1	1	2	2	0	0	0	0	2	2	3	3	0	0	1	1	2	2	3	2	0	0	0	0	0	0	0	0	43
75	1	2	3	3	3	3	0	0	2	0	3	3	3	3	2	1	3	1	3	1	2	2	3	3	0	0	1	0	3	3	3	2	0	0	3	3	3	3	3	1	3	3	3	2	3	3	3	3	101
76	2	3	2	2	1	1	1	1	2	2	2	0	3	3	3	2	3	2	2	2	2	2	1	3	2	2	3	2	2	2	3	2	2	2	2	2	2	1	2	1	2	2	3	3	3	3	2	2	99
77	3	3	3	3	3	3	0	0	3	3	3	3	3	3	3	3	2	1	1	1	1	1	3	3	2	2	2	2	3	3	3	3	0	0	3	3	3	3	3	3	0	0	3	3	3	3	0	0	105
79	1	2	1	2	0	1	0	0	0	1	3	3	1	0	2	2	1	0	2	2	2	2	1	1	0	1	0	0	3	3	3	3	1	1	2	2	2	2	3	3	0	0	0	0	1	1	0	0	61
80	1	0	2	1	2	1	1	0	3	2	3	3	3	3	2	0	2	1	3	3	2	2	2	2	2	2	2	1	2	2	3	3	0	0	2	1	1	1	3	3	1	1	3	3	3	3	2	1	89
81	3	3	1	1	1	2	1	1	2	2	1	1	2	1	2	1	1	0	3	3	3	2	3	3	1	2	2	1	2	2	3	3	1	1	1	1	1	1	0	0	1	2	3	3	2	1	3	3	83
82	2	3	1	0	3	3	1	0	2	3	3	2	3	1	2	2	0	0	3	3	2	1	2	2	0	0	2	2	3	3	2	1	0	0	1	3	0	0	3	3	0	0	2	3	3	3	2	3	83
83	0	2	1	2	0	0	0	0	2	2	3	3	1	1	1	0	0	0	1	1	2	1	1	1	0	0	0	0	2	2	3	3	1	1	3	3	2	1	3	3	3	3	2	2	2	2	2	2	70
85	3	3	2	1	2	1	1	1	2	2	3	3	3	3	3	3	2	1	1	1	1	1	2	2	1	1	1	1	3	3	3	3	2	2	2	2	1	1	3	3	1	1	0	0	2	2	0	0	85
87	1	3	0	1	1	0	0	0	3	2	3	3	0	1	2	2	2	2	2	3	2	2	2	2	0	1	2	2	2	3	3	3	2	2	2	1	2	2	2	1	0	0	1	1	0	0	1	2	74
88	0	0	1	1	0	0	0	0	2	0	3	1	2	1	2	0	0	0	0	0	1	1	3	1	0	0	2	0	2	0	3	1	2	0	1	1	1	1	3	1	0	0	0	0	1	1	0	0	39
89	0	0	0	0	1	1	0	0	1	1	1	1	0	0	1	1	1	1	0	0	0	0	0	0	0	0	1	1	1	1	2	2	1	1	0	0	1	1	1	1	0	0	0	0	0	0	0	0	24
90	2	3	2	3	0	0	0	0	3	2	2	2	2	2	3	2	1	1	3	2	3	3	3	3	0	1	1	1	3	2	3	2	2	1	2	1	3	3	2	1	1	1	2	3	1	3	0	0	86
92	2	2	3	3	3	3	1	1	3	3	3	2	1	2	2	1	1	1	3	2	2	2	1	1	0	1	1	1	3	2	3	3	1	2	3	3	1	2	3	3	2	1	1	1	1	2	2	2	92
93	3	3	2	2	1	1	0	0	1	1	3	3	2	1	2	1	2	1	2	2	3	3	2	2	2	2	3	3	3	3	3	3	0	0	2	1	2	1	3	3	3	3	2	2	2	2	1	2	94
94	1	1	2	1	0	0	0	0	2	1	3	2	0	0	2	2	1	1	2	1	1	1	0	0	0	0	1	0	2	2	3	2	2	0	2	1	1	1	2	1	1	1	1	0	0	0	0	0	47
95	0	0	2	2	2	2	0	0	2	2	3	3	2	3	3	3	2	1	3	3	2	3	3	3	0	0	2	2	3	3	3	3	2	1	2	3	1	2	3	3	1	3	2	3	2	3	2	3	101
96	1	1	3	3	0	0	0	0	0	0	3	3	3	2	1	1	0	0	3	3	3	2	3	3	0	0	2	1	2	2	3	3	0	0	0	1	0	0	3	3	2	3	1	1	2	1	1	1	70
97	3	3	1	0	1	1	0	0	2	2	3	1	2	1	2	0	1	0	3	3	3	2	2	2	2	2	2	1	2	1	3	3	1	0	3	3	2	2	3	0	1	0	3	3	1	0	1	0	77
101	1	2	2	2	0	0	0	0	1	1	3	3	3	3	1	1	0	0	3	3	3	2	3	3	0	0	0	0	3	3	3	3	0	0	1	1	2	2	3	3	2	2	2	2	3	3	1	0	79
103	1	1	2	1	0	0	0	0	2	2	3	3	2	1	2	2	0	0	1	1	2	1	1	1	0	0	2	1	3	2	3	3	2	1	0	0	1	0	3	3	0	0	1	0	2	2	0	0	58
104	1	1	1	1	0	0	0	0	3	2	1	1	3	3	2	2	0	0	3	3	3	3	3	3	1	1	2	1	2	1	2	2	0	0	3	3	3	3	0	0	1	1	3	3	3	3	2	2	81
105	0	1	1	1	0	0	0	0	2	1	2	1	1	0	2	0	0	0	3	3	3	2	2	1	0	0	1	0	3	1	3	2	1	0	3	2	3	3	2	0	1	0	1	0	0	0	2	1	55
106	3	3	2	2	1	0	0	0	3	2	3	2	1	1	0	0	0	0	3	2	3	2	2	1	0	0	1	1	3	3	3	3	1	1	1	1	1	1	3	3	0	0	1	1	1	1	1	1	68
107	2	1	2	1	0	0	0	0	1	0	3	3	2	2	2	1	2	2	0	0	0	0	0	1	0	0	2	1	3	3	2	1	2	1	2	1	0	0	2	1	0	0	0	0	0	0	0	0	46
108	0	0	0	0	1	1	0	0	2	1	3	3	1	0	1	0	0	0	2	2	2	1	1	1	0	0	1	1	2	1	3	3	0	0	1	1	1	2	2	1	3	3	1	0	0	0	1	1	50
109	1	2	1	1	0	0	0	0	2	1	2	2	1	1	2	2	1	1	0	0	0	0	0	0	0	0	0	0	2	1	2	1	0	0	3	2	1	2	1	1	1	1	0	0	2	2	0	0	42
110	1	2	1	1	0	0	0	0	3	2	3	3	2	1	1	1	0	0	2	2	2	1	2	3	1	0	1	0	2	3	3	3	2	1	2	3	2	3	3	2	3	3	0	0	1	1	2	2	76
111	1	3	1	1	0	0	0	0	0	2	3	3	0	1	3	3	2	2	0	1	0	0	3	2	0	0	2	3	3	3	3	3	1	3	2	3	0	0	3	3	2	2	0	1	2	3	0	2	75
112	3	3	3	3	1	2	0	0	3	3	3	3	3	3	3	3	3	3	3	3	3	3	3	3	2	3	3	3	3	3	3	3	2	3	3	3	2	2	3	3	3	2	3	3	3	3	3	3	130
113	0	0	1	1	1	1	0	0	2	2	3	3	2	2	2	1	0	0	0	0	1	1	1	1	0	0	2	1	3	3	3	3	0	0	0	0	1	0	3	3	1	1	1	1	3	2	0	0	56
114	3	3	1	2	3	2	2	2	3	2	2	2	1	2	3	2	3	2	3	2	3	2	3	3	2	1	3	2	3	3	3	3	2	2	3	3	3	2	3	1	3	3	3	3	2	1	3	3	116
115	2	1	1	1	3	2	1	1	2	2	3	3	3	3	2	0	2	1	2	2	2	2	2	3	3	2	3	1	3	3	3	3	1	0	1	1	3	3	2	1	3	3	2	2	3	3	3	2	100
116	2	1	1	1	3	2	3	2	2	1	3	3	2	2	2	2	2	2	2	1	1	1	3	2	1	1	3	2	3	2	3	3	1	0	2	1	1	1	2	2	0	0	0	0	1	1	0	0	76
117	1	2	2	2	3	3	3	2	3	2	3	3	3	3	2	2	1	1	0	0	3	3	2	2	3	3	2	2	3	2	3	3	3	2	2	2	3	3	3	3	2	3	3	3	3	3	3	3	116
119	2	2	3	3	0	0	1	1	3	2	1	1	2	3	3	3	3	3	3	3	3	3	2	2	0	0	1	0	2	3	3	3	3	0	3	2	3	2	2	1	3	2	2	0	3	2	3	1	96
120	2	2	1	1	3	2	3	3	3	3	3	3	2	2	2	3	3	3	3	3	2	2	3	2	3	2	2	3	2	2	3	3	3	3	2	2	1	1	3	3	2	1	3	3	3	3	3	3	118
121	2	2	1	2	1	1	1	1	2	1	3	2	2	2	2	1	2	1	3	2	3	3	3	3	1	2	1	1	3	2	3	3	2	1	3	3	2	1	3	2	2	1	2	3	3	3	3	2	98
122	2	2	3	2	2	2	1	2	3	2	3	2	3	2	3	2	3	2	2	2	3	2	3	2	2	2	3	2	3	2	3	2	3	2	3	2	3	3	3	2	1	1	1	1	3	3	2	2	109
123	1	2	3	2	2	1	1	1	3	1	3	3	3	3	3	2	1	1	2	2	3	2	2	2	3	3	3	3	3	3	3	3	2	1	3	2	2	3	2	1	3	2	3	3	3	3	2	3	111
124	3	3	3	3	2	1	1	0	2	2	3	3	3	3	3	3	3	3	3	3	3	3	3	3	1	1	3	2	3	2	3	3	1	0	3	3	3	3	3	3	1	3	3	3	3	3	2	0	117
127	1	1	3	2	0	0	0	0	0	0	3	2	3	2	0	0	0	0	2	2	3	3	3	3	0	0	2	2	2	2	3	3	0	0	3	3	1	1	1	1	0	0	1	0	1	1	0	3	63
128	3	3	3	3	2	3	2	2	3	3	3	3	3	3	2	3	2	2	3	3	3	3	3	3	2	2	2	1	3	3	3	3	1	1	3	2	1	2	3	3	3	3	2	2	3	3	3	3	123
129	1	1	2	2	2	1	0	0	3	2	3	3	2	1	2	1	0	0	2	2	2	1	3	1	0	0	2	1	3	3	3	3	0	0	2	2	1	2	3	3	0	0	0	0	1	0	2	2	70
131	2	2	1	1	3	3	1	1	1	1	2	1	1	1	2	2	2	1	3	3	1	2	2	2	3	3	3	3	3	3	3	3	1	1	3	3	2	2	2	1	2	1	2	3	1	1	1	1	92
133	2	2	2	2	0	0	0	0	3	2	3	3	1	1	3	3	3	3	3	2	3	2	2	2	0	0	2	1	3	3	3	3	2	1	3	3	3	3	3	2	1	1	0	0	1	0	2	1	88
134	0	1	0	0	0	0	0	0	1	1	2	2	0	0	0	0	0	0	1	1	0	0	0	0	0	0	1	0	2	1	2	2	0	0	0	0	0	0	2	2	0	0	0	0	1	0	1	0	23
136	0	2	0	2	0	1	0	1	2	2	2	3	1	2	1	1	0	2	1	3	1	3	2	3	0	2	1	3	2	3	3	3	3	2	0	2	1	2	1	3	3	3	1	0	2	3	0	2	80
138	0	0	1	1	1	0	0	0	1	1	2	1	1	1	0	0	1	1	1	1	0	0	0	1	0	0	0	0	1	1	2	1	0	0	1	1	0	0	0	0	1	1	0	0	1	1	0	0	26
141	2	1	3	2	1	1	1	1	3	3	3	3	2	2	2	1	2	1	3	3	3	3	3	3	1	1	2	1	3	2	3	3	3	2	3	3	2	2	3	3	1	1	2	2	3	3	2	2	105
142	1	2	1	1	2	2	1	0	1	2	3	3	3	3	3	3	3	3	2	2	2	2	2	2	3	3	3	3	3	3	3	3	2	2	3	3	3	3	2	2	1	2	3	2	3	3	3	3	113
144	0	0	0	0	0	0	0	0	1	1	2	0	0	0	3	1	3	1	0	0	0	0	0	0	0	0	0	0	1	0	1	0	0	0	1	0	0	0	2	1	2	2	0	0	0	0	1	0	23
145	0	0	3	2	2	1	1	1	0	0	3	3	3	3	0	0	0	0	0	0	1	1	3	2	0	0	2	1	3	3	3	3	2	1	2	1	3	2	3	2	3	1	0	0	2	1	2	1	70
146	0	0	2	1	1	0	0	0	3	3	3	3	3	3	3	3	3	3	3	3	3	3	1	1	0	0	2	1	3	3	3	3	3	3	3	3	1	1	2	1	3	3	3	3	3	3	3	3	104
148	3	3	2	2	3	2	2	2	3	3	3	3	2	2	3	3	2	2	3	3	3	3	3	3	1	1	3	3	3	3	3	3	2	2	3	3	3	3	3	3	3	3	3	3	3	3	1	1	125
149	2	2	2	2	1	1	1	1	3	1	3	3	1	1	2	1	2	2	1	1	2	1	2	1	1	0	2	2	3	2	2	1	0	0	2	1	3	2	2	2	1	0	1	1	2	2	1	0	72
151	3	3	2	3	3	2	3	3	3	3	3	3	3	3	3	2	2	3	3	3	3	3	3	2	2	3	3	3	3	3	3	3	2	1	3	3	2	3	3	3	3	2	2	3	2	3	3	3	131
152	2	2	3	2	1	1	1	1	3	3	3	3	2	2	3	2	1	1	2	2	2	2	2	3	1	1	3	3	3	3	3	3	3	3	3	3	2	2	2	2	2	2	1	1	2	2	1	1	101
153	2	2	3	3	3	3	3	3	2	0	3	3	3	3	3	2	3	2	2	2	2	2	2	2	0	0	1	1	2	2	3	3	1	1	3	3	0	0	3	3	2	2	2	3	2	1	1	1	98
155	2	1	2	1	0	0	0	0	3	3	3	3	3	3	3	2	0	0	3	1	3	1	3	1	2	0	3	2	3	3	3	3	1	0	2	1	1	0	3	3	3	3	2	1	3	3	3	3	92
156	2	1	2	1	3	2	1	0	2	1	3	2	3	2	3	2	2	1	0	0	1	1	2	1	0	0	3	2	3	2	3	3	1	1	1	1	2	1	2	2	1	0	1	0	3	3	1	1	75
157	2	2	2	2	3	2	1	1	3	3	3	3	3	3	3	3	3	3	3	3	3	3	3	3	3	3	2	2	3	3	3	3	1	0	2	1	2	1	3	3	3	3	3	3	2	2	2	2	118
160	1	1	3	3	1	1	0	0	3	3	3	3	3	3	3	3	3	3	3	3	3	3	3	3	3	3	3	2	3	3	3	3	2	2	3	2	1	1	3	3	0	0	2	2	3	3	2	1	111
161	0	2	3	3	0	0	0	0	3	3	3	3	1	1	3	3	3	3	3	3	3	3	3	3	0	0	3	2	3	3	3	3	3	3	3	3	2	0	3	3	3	3	2	2	3	3	3	3	111
162	2	3	2	2	0	0	0	0	1	2	3	3	2	1	2	3	2	3	3	3	3	3	3	3	1	2	2	3	3	3	3	3	1	0	1	1	2	2	2	3	2	2	2	2	2	1	2	3	97
[truncated: 36 more columns]
