# Supplementary material for: Differences in anxiety sensitivity and experiential avoidance between subtypes of social anxiety disorder
Source: PLoS One. 2023 Sep 15;18(9):e0290756. doi: 10.1371/journal.pone.0290756 (PMC10503767; doi:10.1371/journal.pone.0290756)
Supplement: S2 Dataset — Qualitative Sample of Final Sample. (XLSX) [file pone.0290756.s004.xlsx]

## Sheet: Sheet1
ID	Email	Informed Consent	When you find yourself in a social situation you perceive as stressful, do you commonly experience any of the following? -Unwanted or uncomfortable thoughts that seem to come out of nowhere. -Unwanted or uncomfortable feelings or emotions. -Unwanted or	How does it affect you when you notice unwanted or uncomfortable thoughts, feelings, or bodily reactions arise during a social situation?	Is there a specific type of social situation in which you experience unwanted or uncomfortable thoughts, feelings, or bodily reactions as particularly upsetting?	When you notice unwanted or uncomfortable thoughts, feelings or bodily reactions arise during a social situation, how do you usually react?	How does the way you respond to unwanted or uncomfortable thoughts, feelings, or bodily reactions during social situations affect your anxiety or nervousness?	Nationality	Age
1	anonymous	I have read this consent form and fully understand it. All questions regarding this consent and the study have been answered satisfactorily and I agree to participate in the study.	I have tachycardia, I'm anxious to get it over with, I see myself trapped in that situation and I want to run away.	If the anxiety is too great, especially speaking in public or reading in public, I feel like stopping or leaving	Speaking in public, reading aloud, it doesn't have to be to a large audience, even with just a few people I already get anxious	I try to control myself, but my biggest fear is that I won't be able to. For example, just yesterday at a meeting I was asked to read a text and on the 4th or 5th line my breathing became so labored that I said my vision was blurred and asked someone to read it to me.	I try to avoid anxious situations, and that really hurts me. I'm afraid of having reactions like that, especially in a professional environment.	Brazialian	Middle-Aged Adult (30-59)
2	anonymous	I have read this consent form and fully understand it. All questions regarding this consent and the study have been answered satisfactorily and I agree to participate in the study.	A little fear, which I try to control with some success, and a lot of anxiety, which I try to control without success.	Fear and a little anxiety	When I'm "forced" to do a job I haven't mastered. Being exposed in public.	I try to control it without much success.	It seems to make things worse.	Brazialian	Middle-Aged Adult (30-59)
3	anonymous	I have read this consent form and fully understand it. All questions regarding this consent and the study have been answered satisfactorily and I agree to participate in the study.	Unwanted thoughts, for example imagining what the other person is thinking.	I become more introspective and avoid talking.	In school environment situations.	I isolate myself and avoid talking.	Tends to increase anxiety and the development of depressive behavior	Brazialian	Middle-Aged Adult (30-59)
4	anonymous	I have read this consent form and fully understand it. All questions regarding this consent and the study have been answered satisfactorily and I agree to participate in the study.	yes, I experience dizziness, stomach pain, excessive sweating, unwanted feelings and thoughts, etc.	I start to get nervous and usually I can't think straight, I just want to run away.	yes, when I have to work with the public it's very stressful. when I go to a place with a lot of people, like a family party or somewhere I have to deal with strangers	I stay still and wait for it to pass	with time it gets better, but I don't talk to anyone or make direct contact because otherwise the symptoms tend to get worse	Brazialian	Middle-Aged Adult (30-59)
5	anonymous	I have read this consent form and fully understand it. All questions regarding this consent and the study have been answered satisfactorily and I agree to participate in the study.	Yes, trembling, heart palpitations and shameful, self-deprecating thoughts.	It makes me sad.	When I have to speak in public and attention is focused on me.	I try to hide it and take it all in.	It calms me down sometimes if things go well. I feel guilty if things go badly.	French	Middle-Aged Adult (30-59)
6	anonymous	I have read this consent form and fully understand it. All questions regarding this consent and the study have been answered satisfactorily and I agree to participate in the study.						Senegalese	Young Adult (18-29)
7	anonymous	I have read this consent form and fully understand it. All questions regarding this consent and the study have been answered satisfactorily and I agree to participate in the study.	Unwanted or uncomfortable feelings or emotions	I shut myself in. I am silent	at a dinner party, for example, with other guests	By silence. I no longer speak	By possible aggressiveness towards others	French	Senior (60 and Above)
8	anonymous	I have read this consent form and fully understand it. All questions regarding this consent and the study have been answered satisfactorily and I agree to participate in the study.	Thoughts about teasing me Feelings of guilt Cold sweats and stomach pain	It affects me too much, it totally isolated me	Going to a party, to university, to an exhibition, to a meeting, etc.	Escape from there with lies	It affects me too much, because it does not allow me to feel comfortable.	Colombian	Young Adult (18-29)
9	anonymous	I have read this consent form and fully understand it. All questions regarding this consent and the study have been answered satisfactorily and I agree to participate in the study.	Thoughts like "I don't want to be here" or "I don't like this person". If I feel uncomfortable I blush and start sweating, sometimes my hands shake.	When I have these thoughts I feel guilty and I am afraid that my body language will show what I am thinking. I am afraid that my body reactions will indicate to the other person that I am nervous.	When they flirt with me, when I have to speak in front of a large audience, when I am going to express something related to my way of thinking or feeling in front of a group of people.	I try to dissemble, focus attention on something else or end the interaction quickly.	Then I feel bad because I avoid situations and think that I am not strong enough to face these everyday situations and I become more nervous about facing similar situations in the future.	Colombian	Young Adult (18-29)
10	anonymous	I have read this consent form and fully understand it. All questions regarding this consent and the study have been answered satisfactorily and I agree to participate in the study.	If I have to explain a subject that I have studied by heart with a lot of effort, I can concentrate and finish expressing what I want, even if it is a subject that I handle very well. But when I have to interact spontaneously in front of an authority figure or a group of people, then I get blocked and I can't even get the ideas in my mind, much less express them well. This causes me to begin to f…	At that moment all I can think about is getting out of there. Answering yes or no to whatever they are talking to me or asking me, but I can't really concentrate on what they are saying.	When I have to present at the university in front of professors and colleagues. At work when I have to conduct interviews with other professionals or in team meetings.	I hurry to get this situation over with quickly. Either by nodding to everything or by responding in a limited way so that I can go to a place where I can feel more at ease.	I find it paralyzing and difficult to control at that moment. Emotions just take over the situation.	Argentine	Middle-Aged Adult (30-59)
11	anonymous	I have read this consent form and fully understand it. All questions regarding this consent and the study have been answered satisfactorily and I agree to participate in the study.	Yes, tremors, I can't concentrate on the conversation, I feel like running away, I feel that suddenly I am going to lose control, that my mouth is going to start trembling when I talk, that they are going to think that I am a crazy person who is afraid of people, I feel that I am listening to myself from outside, I make mistakes when I talk and I say things that I don't have to say because I have…	If I think that it is real I get worse and the symptoms do not stop. If I realize what is happening, I accept that anxiety and try to face it by staying in that situation and accepting it.	Going on stage can cause the worst in me that I can't even articulate a word and my whole body trembles.	Accepting them, identifying them and correcting my way of thinking even though many times I don't believe it myself.	If I let myself be dominated by anxiety symptoms increase or remain, but if I face them or correct my thoughts I notice how that anxiety is going down, the problem is that these thoughts are so automated that they are often impossible to identify them.	Spanish	Middle-Aged Adult (30-59)
12	anonymous	I have read this consent form and fully understand it. All questions regarding this consent and the study have been answered satisfactorily and I agree to participate in the study.	Everything	Disappointment with me	Driving. Doing things where I have to demonstrate my skills in front of others (cooking, playing cards, board games, driving...).	Anxiety attack	Depression	Spanish	Middle-Aged Adult (30-59)
13	anonymous	I have read this consent form and fully understand it. All questions regarding this consent and the study have been answered satisfactorily and I agree to participate in the study.	I feel anxiety, pressure in my chest and I feel like crying and running away from the situation. I also think that others will notice my anxiety and I feel bad about myself.	Badly, I feel like I can't be a normal person.	In situations where I have to talk to strangers, job interviews, answering phone calls.	I try to calm down and control the situation.	Badly, because I tend to stutter and become excessively nervous.	Spanish	Young Adult (18-29)
14	anonymous	I have read this consent form and fully understand it. All questions regarding this consent and the study have been answered satisfactorily and I agree to participate in the study.	my body gets cold, I start to move a lot, I want to vomit and I want to cry.	I want to run away from the place or, failing that, I simply do not want to exist, to be dead already.	social gatherings with friends, because I feel like I'm being judged all the time, even though I'm not.	I overreact to my interaction, to the point of almost seeming crazy, or I become totally introverted.	My mind is filled with negative thoughts about myself.	Colombian	Middle-Aged Adult (30-59)
15	anonymous	I have read this consent form and fully understand it. All questions regarding this consent and the study have been answered satisfactorily and I agree to participate in the study.	Mixed feelings. I tend to feel uncomfortable internally but I try to cope with the situation even though inside I feel like running away.	I get a little distracted and think about what to do with the feeling. Sometimes they ask me ... hey, what are you thinking about?	When people discuss in the group.	Peacefully externally. Internally I am screaming and thinking about how stressful the situation is.	Sometimes I think I might comment something crazy, like aggressively yelling and telling someone they're an idiot. But of course, I control myself and breathe.	Colombian	Middle-Aged Adult (30-59)
16	anonymous	I have read this consent form and fully understand it. All questions regarding this consent and the study have been answered satisfactorily and I agree to participate in the study.	My mind flies, I imagine scenarios and I find it hard to concentrate. I feel insecure and sweat a little.	It's even more distracting to try to keep my attention. Besides, I have to make an effort not to be noticed.	New challenges at work.Unwanted social interactions	I try to breathe, come back to the present, focus and look for the best way to get out of it.	Helps me calm down	Colombian	Young Adult (18-29)
17	anonymous	I have read this consent form and fully understand it. All questions regarding this consent and the study have been answered satisfactorily and I agree to participate in the study.	Thought that I need to concentrate Tight throat, tachycardia, feeling that everything around me is desaoarece	I cannot concentrate on what I am doing, I am disconnected from the world and I struggle to reconnect.	When I am being watched and I have to show results.	As if nothing happened	I fail to connect with what I do and make a lot of mistakes	Colombian	Middle-Aged Adult (30-59)
18	anonymous	I have read this consent form and fully understand it. All questions regarding this consent and the study have been answered satisfactorily and I agree to participate in the study.	Physical manifestations of anxiety	I can't concentrate on anything, I just want to get out of there.	Talking to my boss	I try to be calm		Venezuelan	Young Adult (18-29)
19	anonymous	I have read this consent form and fully understand it. All questions regarding this consent and the study have been answered satisfactorily and I agree to participate in the study.	I always have uncomfortable thoughts, or I feel nervous and very anxious, I also tend to feel clumsy.	It is with much embarrassment that I try to tell others what is happening to me.	In all of them, in fact.	Preventing it from happening again.	Clumsiness when speaking, when making movements.	Uruguayan	Young Adult (18-29)
20	anonymous	I have read this consent form and fully understand it. All questions regarding this consent and the study have been answered satisfactorily and I agree to participate in the study.	Rapid heartbeat, increased respiratory rate, sweating, shaky voice.	Fight or flight- I leave the situation, or preemptively avoid it altogether.	Introducing yourself to the class, reading aloud, presentations. Oddly, I'm very outgoing, extroverted, loud and funny. My specific social anxieties don't match my overall personality.	I think to myself it's just a stress response. Let some time go and I'll relax. My heart and resp rate will go back to normal. If I volunteer, I can control this. If I'm chosen at random, I don't have enough time to let the physiological response pass, and I panic even more.	Depende. Me da vergüenza que me preocupe que la gente me vea nerviosa. Porque la mayoría de mis compañeros no lo están. O no lo parecen. No veo ninguna respuesta fisiológica en ellos. Si tengo tiempo para dejarlo pasar, estoy bien. Pero siempre tengo esa explosión inicial de adrenalina y pánico. Si no, estoy leyendo en voz alta sin aliento y con el ritmo cardíaco muy acelerado. Es vergonzoso.	US American	Middle-Aged Adult (30-59)
21	anonymous	I have read this consent form and fully understand it. All questions regarding this consent and the study have been answered satisfactorily and I agree to participate in the study.	I feel like anxiety takes control and I lose self-control of my actions	I wonder what I would do if not feeling anxious	None in particular	Do my best to stay in control and not let anxiety take control	The fear of acting in a way I don't like compounds stress	US American	Middle-Aged Adult (30-59)
22	anonymous	I have read this consent form and fully understand it. All questions regarding this consent and the study have been answered satisfactorily and I agree to participate in the study.	Inability to think clearly, rapid heart beat	Distracted	Large groups and zoom meetings	I avoid speaking	Increases it	US American	Middle-Aged Adult (30-59)
23	anonymous	I have read this consent form and fully understand it. All questions regarding this consent and the study have been answered satisfactorily and I agree to participate in the study.	I usually get stomach problems.	I usually get stomach problems.	Pretty much all.	I leave the situation.	It helps because I'm not in the situation anymore.	US American	Middle-Aged Adult (30-59)
24	anonymous	I have read this consent form and fully understand it. All questions regarding this consent and the study have been answered satisfactorily and I agree to participate in the study.	yes, I feel an overwhelming nervousness and feel like I am going to faint. My heart beats very fast and i feel nauseous.	overwhelms and upsets me	large gatherings, even if i know the people!	try to detach, disassociate, concentrate on breathing, on another person	it assists somewhat but isn't pleasant	Australian	Middle-Aged Adult (30-59)
25	anonymous	I have read this consent form and fully understand it. All questions regarding this consent and the study have been answered satisfactorily and I agree to participate in the study.	Thoughts of being judged by the other people in the social situation. They will think poorly of me and dislike me. Physical feelings of being hot and sweaty. Sometimes ringing in the ears. Feeling tense in the jaw and face. Trouble swallowing. Emotions are fear, anxiety, some despair that the anxiety is happening again.	It very uncomfortable and upsetting because sometimes I don't know what is happening. It all happens very quickly, thoughts, bodily sensations and emotions.	Having to speak to a group of people.	Usually avoid speaking.	Mostly in a negative way because it makes me keep thinking about the anxiety I'm feeling at that time.	Australian	Middle-Aged Adult (30-59)
26	anonymous	I have read this consent form and fully understand it. All questions regarding this consent and the study have been answered satisfactorily and I agree to participate in the study.	I feel as though people are staring at me and judging me negatively. Especially if there are a lot of people I become more anxious. I always sweat when out in public or social situations and this amplifies my anxiety. I get thoughts that people think I'm weird or that there is something strange about me.	It affects me negatively because I want to get out of the situation as quickly as possible and all I can think of is how uncomfortable I am and I'm scared people will notice my sweaty armpits or wet hands.	I wouldn't say there is a specific social situation, all situations that involve another person/s causes me to become very anxious and self- conscious	I want to get out of the situation as quickly as possible and I avoid eye contact with people. And become very quiet	Once I'm out of the situation I feel better but then I ruminate on how I could have acted or how I wanted to portray myself as being more confident	South African	Young Adult (18-29)
27	anonymous	I have read this consent form and fully understand it. All questions regarding this consent and the study have been answered satisfactorily and I agree to participate in the study.	When l get social anxiety l feel myself very low and depressed.	Gets nervous ,cracky voice, gidiness and speaks fast.	Social situation like sitting in groups, talking in groups and sometimes to our best friend too,talking to same staff in face to face.	I speak fast,get nervous and don't know where to look while talking and find excuses to avoid this situation.	Negative thoughts develops(judgemental to ourself by others) and think ourselves unwanted or not important person for them.	Bhutanese	Middle-Aged Adult (30-59)
28	anonymous	I have read this consent form and fully understand it. All questions regarding this consent and the study have been answered satisfactorily and I agree to participate in the study.	When I go someone on my own and there are people about I either look down at myself or I look ahead but I am still checking myself. Then my legs turn to jelly and I panic, thinking that people will notice and ridicule me. Many times, when this happens, I have an image of a person/people noticing me walking funny and then laughing. So, I believe that when my legs turn to jelly I am therefore walki…	I panic, and my legs turn even more to jelly. I believe this is called Anxiety Sensitivity. But I cannot stop being hypervigilant for these symptoms. When people are about, I become self-conscious and check for the symptoms (jelly legs) and this checking just seems to automatically trigger it.	Whenever there are people about. So, it's all the time. I also have images of people staring at me when I walk past them and this makes me self-conscious. I try to look to see if they are to try to disconfirm it but this is not always possible. I avoid walking along main roads where there are cars. The worse scenario is when cars are at a standstill. This gives people in the cars the chance to no…	When my legs turn to jelly I panic even more.	By panicking my anxiety inevitably worsens. I have never received any kind of treatment for this. I have always been told by my GP that there is nothing for me.	British	Middle-Aged Adult (30-59)
29	anonymous	I have read this consent form and fully understand it. All questions regarding this consent and the study have been answered satisfactorily and I agree to participate in the study.						Indian	Young Adult (18-29)
30	anonymous	I have read this consent form and fully understand it. All questions regarding this consent and the study have been answered satisfactorily and I agree to participate in the study.	throat feels restricted heart palpatations, muscles tense, cant get my words out, pain in my stomach and solar plexus whooshing in my ears and then come the tears or anger....	i stutter and feel stupid	crying in front of people	i say things i regret later mostly waffle or just leave	intensifies it	British	Middle-Aged Adult (30-59)
31	anonymous	I have read this consent form and fully understand it. All questions regarding this consent and the study have been answered satisfactorily and I agree to participate in the study.	I usually experience uncomfortable thoughts that seem to come out of nowhere, specially about others they'll notice my anxiety. And the worst ara the physical manifestations of anxiety like sweting and blushing.	It make me feel very uncomfortable, sad and frustrated.	Places with a lot of light, restaurants, public transport, places with a lot of people like concerts, festivals, events...	I look down and try don't look the person in the eyes because it makes me more uncomfortable, or I go to the toilet or to pick up something in another room.	I try to focus and pay attention to the conversation, breath well and listen to the others and let my thoughts away.	Spanish	Young Adult (18-29)
32	anonymous	I have read this consent form and fully understand it. All questions regarding this consent and the study have been answered satisfactorily and I agree to participate in the study.	I often have bouts of sweating that come out of nowhere even for everyday things like shopping where I need to interact with other people. And this seems to put me into a spiral of nervousness where I sweat more and more to the point where I need to get out of the situation and go somewhere to be alone so that I can control myself and then come back and continue what I was doing.	This seems to put me in a vicious circle in which my physical reactions seem to feed my worries, which in turn feed more of my physical reactions, and so on.	Parties, group job interviews, and individual job interviews.	I often fall into a vicious cycle in which my physical symptoms feed my worries, which in turn feed my physical symptoms, and this cycle escalates to the point where I need to get out of the situation. If it is something very necessary I go to a place where I can be alone, calm down and come back, if it is not very necessary I simply go away and don't come back.	I feel that this puts me in a vicious cycle in which my physical symptoms (sweating mostly) feed my worries, which in turn feed my physical symptoms.	Brazilian	Young Adult (18-29)
33	anonymous	I have read this consent form and fully understand it. All questions regarding this consent and the study have been answered satisfactorily and I agree to participate in the study.	Yes	I get very nervous	Public situations	Leave		US American	Middle-Aged Adult (30-59)
34	anonymous	I have read this consent form and fully understand it. All questions regarding this consent and the study have been answered satisfactorily and I agree to participate in the study.	In such situations I start feeling really uncomfortable in my body. I become very conscious about myself. It feels like I am watching myself from outside my body. I also feel hot suddenly in these kind of situations. I also feel very weird about my posture and don't know what to do with my arms and legs.	In the moment I just feel anxious but afterwards I feel ashamed and hate myself for the way I am.	Specific situation would be obviously when I am among strangers and I am required to interact with them, but especially when there are more men than women in that group of people.	I try to mask it and try to behave how a normal person would but obviously I don't succeed at doing that lol.	Most of the times it isn't very helpful	Indian	Young Adult (18-29)
35	anonymous	I have read this consent form and fully understand it. All questions regarding this consent and the study have been answered satisfactorily and I agree to participate in the study.	I can identify to all the symptoms mentioned above, especially the physical manifestations of anxiety whilst reading out loud in public. I think it's called fear condition the phenomena when you are genuinely scared of any form of critism from others as well as being afraid of anxiety attacks due to low sel esteem	I feel like zoning out, not in a way that I lose touch with the environment that surrounds me, but more in a way that I close to myself and overthink constantly till it goes away	Yes, when I'm opted out to read out loud in class with lots of students	I usually try to calm myself down and mend the situation,but almost always end up making things even worse and stress myself out more, leading to a full panic attack with hyperventilation and shaky voice	Even though I think to myself ways to deal with anxiety and control my emotions, I most of the time end up not helping the situation at all, even if I try	Greek	Young Adult (18-29)
36	anonymous	I have read this consent form and fully understand it. All questions regarding this consent and the study have been answered satisfactorily and I agree to participate in the study.	unwanted feelings, emotions, bodily reactions, and physical manifestations of anxiety. Any class i have to read or publicly speak in and sometimes when i am waitressing.	During class, it affects me a lot. I cannot focus on the material and am stressed the entire time. During work I am usually fine after I take a breather.	Typically around people I dont know or people that intimidate me.	I try to stop thinking too much and enjoy myself in social situations. For public speaking, I try to take big breaths and calm brain down.	It makes it worse.	US American	Young Adult (18-29)
37	anonymous	I have read this consent form and fully understand it. All questions regarding this consent and the study have been answered satisfactorily and I agree to participate in the study.	feeling of disassociation, racing heart, feeling of not knowing where to put my face	stress, wanting to remove myself	group work environment, family group environment	avoid conversation	worry that I have said the 'wrong' thing, worry that I am misinterpreted, worry that I have been 'gossiped' about	Irish	Senior (60 and Above)
38	anonymous	I have read this consent form and fully understand it. All questions regarding this consent and the study have been answered satisfactorily and I agree to participate in the study.	Shaky voice, trembling hands, rapid & pounding heartbeat, going red (especially in the face), the urge to cry. I worry that people are judging the way I speak which heightens my anxiety.	I generally get the urge to leave the room, or sit tight if that isn’t possible and try to calm myself down. The symptoms wear off after around 10 minutes but the situation replays in my head for days, sometimes weeks, depending on how difficult it was.	Having to present or read aloud in front of a group of people. Being put on the spot to answer lengthy questions.	My anxiety and symptoms heighten.	Generally makes it worse. This heightens the fear that I have for similar future situations.	British	Adolescent (16-17)
39	anonymous	I have read this consent form and fully understand it. All questions regarding this consent and the study have been answered satisfactorily and I agree to participate in the study.	Unwanted bodily reactions. Tight throat, rapid heartbeat	It makes it worse.	Reading aloud to others.	Try to suppress it .	It makes it worse.	US American	Young Adult (18-29)
40	anonymous	I have read this consent form and fully understand it. All questions regarding this consent and the study have been answered satisfactorily and I agree to participate in the study.	Unwanted or uncomfortable bodily reactions or physical manifestations of anxiety.	Negatively. Rapid heart rate, can’t focus on what I’m saying or if it makes sense, shaking voice.	Reading out loud and presenting	Try to calm myself but it does not work	Not sure. It doesn’t help	US American	Young Adult (18-29)
41	anonymous	I have read this consent form and fully understand it. All questions regarding this consent and the study have been answered satisfactorily and I agree to participate in the study.	I notice that I tend to think other people find me as abnormal or weird in high stress situations. That nothing I say could change their mind or that certain things I say or do would make it worse. When I'm anxious I tend to stay slightly separate and fade into the background.	It makes me feel excluded from the situation even if others try to include me. I tell myself that people invite me out cause they pity me and if they don't invite me its because I did something wrong. It makes me want to form less connections with people.	When I see new people ,whether its a somewhat forced situation or a casual one, I get extremely nervous and usually choose to wait in silence or try to leave the situation. This is usually because of my assumption that I am a constant bother to other people and that they don't want to meet me or get to know me. It would be a waste of time for both of us.	I escape or do my best to go unnoticed. At that point I feel like anything I do will make the situation worse.	I think my continued avoidance of social situations and strangers has warped int a minor phobia of mine. I see them as uncertain and somewhat "dangerous" situations in the thought that people would bad talk me when I leave.	US American	Young Adult (18-29)
42	anonymous	I have read this consent form and fully understand it. All questions regarding this consent and the study have been answered satisfactorily and I agree to participate in the study.	Yes, because I am constantly worried that I am going to embarrass myself. Most of the time I am shaking, and it makes me feel like they will see it and start to get worried. If they do, I will start to feel bad and wish that I could vanish.	It makes me want to leave and stay away from that person or problem.	Talking on the phone about a job.	I start shaking and wishing I could go home or somewhere that is quiet.	It always worsens my anxiety and nervousness.	US American	Young Adult (18-29)
43	anonymous	I have read this consent form and fully understand it. All questions regarding this consent and the study have been answered satisfactorily and I agree to participate in the study.	Unwanted or uncomfortable bodily reactions or physical manifestations of anxiety.	Anxiety	Speeches and reading out loud	Nervous fast breathing trembly voice	Snowball of anxiety		Young Adult (18-29)
44	anonymous	I have read this consent form and fully understand it. All questions regarding this consent and the study have been answered satisfactorily and I agree to participate in the study.	The urge is to evacuate, because I’m uncomfortable and my mind is blank and I cease to function. The anticipation of this urge is maybe worse. I avoid situations where I might be “trapped”. It inhibits me from going on dates or taking job interviews because these feel like situations where it would be completely unacceptable to get up and leave (humiliating if I did). They feel like judgmental en…	I find it difficult to understand what people are saying, I lose track of the conversation, I recede into my head and my attention is mostly pointed at myself instead of being present with others	Talking to strangers at a party. I am very slow to warm up to people. I can’t fake being “warm”, I fear I come off as aloof because I’m not very reactive and engaging	Urge to get out of the situation. But often times I feel like I “can’t” because I’m trying to feign that I’m comfortable and engaged, and leaving would be rude / strange / socially unacceptable	It doesn’t help, because I anticipate that I will want to leave. So a situation with a few unknowns (some friends of a friend are coming over) might feel on par with a legitimately stressful situation, like a job interview.	US American	Young Adult (18-29)
45	anonymous	I have read this consent form and fully understand it. All questions regarding this consent and the study have been answered satisfactorily and I agree to participate in the study.	I feel panicked, pressured,confused.	I tense up, hold my breath, grind my teeth	Fights with husband	I get defensive	I am not sure.	US American	Middle-Aged Adult (30-59)
46	anonymous	I have read this consent form and fully understand it. All questions regarding this consent and the study have been answered satisfactorily and I agree to participate in the study.							Young Adult (18-29)
47	anonymous	I have read this consent form and fully understand it. All questions regarding this consent and the study have been answered satisfactorily and I agree to participate in the study.	Yes, yes, no I fear people hate me / dislike me / don't respect me I can get very sad and upset because of those thoughts I have no physical reactions	Sometimes I get overwhelmed and leave, gather my thoughts and then return	I'm never uncomfortable around stranger, I'm always uncomfortable around friends and acquaintances	I leave to be alone or just sit in silence	If I leave I can logic (introspect and think my way through them) my way out of my current feelings	US American	Young Adult (18-29)
48	anonymous	I have read this consent form and fully understand it. All questions regarding this consent and the study have been answered satisfactorily and I agree to participate in the study.	I feel like I start shallow breathing and think about how I can escape the situation	I provide very short answers hoping no one notices that I’ve stopped breathing. I tried to get out of the situation as quickly as possible including introducing myself	Reading aloud, speaking up in meetings, being in front of large crowds, basically any time multiple people are staring at me	I respond quickly or talk fast to move on to someone else	Exposure does not make the feelings go away My thinking in advance needs to prepare me to act accordingly	US American	Middle-Aged Adult (30-59)
49	anonymous	I have read this consent form and fully understand it. All questions regarding this consent and the study have been answered satisfactorily and I agree to participate in the study.	thoughts: I will not be accepted by others. feelings / emotions: sadness, anxiety body reactions: hands trembling, frozen facial expression, monotonous speaking	- It will bother me all the time in that situation.	- giving presentations - smalltalk with people I dont know (esp. in bigger groups)	- I am thinking of how to avoid them	- the anxiety will increase.	German	Young Adult (18-29)
50	anonymous	I have read this consent form and fully understand it. All questions regarding this consent and the study have been answered satisfactorily and I agree to participate in the study.	-Unwanted or uncomfortable thoughts, feelings, emotions, and bodily reactions.	It normally makes me feel anxious and upset.	Meeting new people, walking into a classroom that people are already in, being late to an event, scheduling appointments over the phone, seeing people I know in public	I usually try to power through even if I am uncomfortable mentally	The way I respond makes me feel more nervous about coming off as anxious to other people	US American	Young Adult (18-29)
51	anonymous	I have read this consent form and fully understand it. All questions regarding this consent and the study have been answered satisfactorily and I agree to participate in the study.	heart racing, cant think , cant read , short breath and voice trembles when asked to read aloud infront of class	i want to leave asap	reading aloud	i want to try get away from doing it	not good as i will never face my fear	Irish	Young Adult (18-29)
52	anonymous	I have read this consent form and fully understand it. All questions regarding this consent and the study have been answered satisfactorily and I agree to participate in the study.	Many times, I feel like my head is trembling when initially entering a social situation. It does wane but I fight myself to not go into a crowded grocery store or work event. I’ve pretty much avoided or tried to avoid any situations where I’d have to read or present in public. Definitely hampered my career by staying away from situations where I’d have to promote myself. I try to blend in and alw…	It always lowers my confidence and I put up a defensive wall with my body language and eye contact to make the interaction brief.	Any type of reading aloud or presentations in front of more than 1 person is a for sure avoidable situation if any way possible.	First thought is, “oh no!”no and I immediately want to excuse myself or think of a reasonable reason to abruptly leave but there seldom is.	My mind becomes uncontrollable with wanting the situation to go away. I get angry because I can’t do something simple like reading aloud w/out freaking out and unable to speak, it’s happened.		Middle-Aged Adult (30-59)
53	anonymous	I have read this consent form and fully understand it. All questions regarding this consent and the study have been answered satisfactorily and I agree to participate in the study.	All of them	I would feel more uncomfortable and try to get hold of my self		Maybe a bit rapidly or angrily	I think it makes them worse but on the other hand if I don't do those things, I will probably feel more embarrassed	Iranian	Young Adult (18-29)
54	anonymous	I have read this consent form and fully understand it. All questions regarding this consent and the study have been answered satisfactorily and I agree to participate in the study.	Mostly body reactions, black out in my head and a shaky voice	I feel self-conscious, inhibet about being me. Can't express my opinion, can't participate and can't show who I really am. My head is completely empty and I have nothing to say	As soon as I'm the center of attention, I'm supposed to say something in front of a group. I immediately feel valued, even in front of friends and family	I give short answers, distract, joke, or ask questions to draw attention elsewhere	It only works partially, because I'm always careful to get out of the situation quickly. But that doesn't strengthen me, I would have to endure the situation until the end	German	Middle-Aged Adult (30-59)
55	anonymous	I have read this consent form and fully understand it. All questions regarding this consent and the study have been answered satisfactorily and I agree to participate in the study.						German	Adolescent (16-17)
56	anonymous	I have read this consent form and fully understand it. All questions regarding this consent and the study have been answered satisfactorily and I agree to participate in the study.						Swiss	Middle-Aged Adult (30-59)
57	anonymous	I have read this consent form and fully understand it. All questions regarding this consent and the study have been answered satisfactorily and I agree to participate in the study.	I clench my jaw and notice my neck and arm muscles tighten.	My tension rises and I'm afraid that someone will overhear my reactions.	Whenever I am outside my home and there is a risk that someone might contact me.	I use skills like acupressure rings or scented oils.	I can lower my tension	German	Middle-Aged Adult (30-59)
58	anonymous	I have read this consent form and fully understand it. All questions regarding this consent and the study have been answered satisfactorily and I agree to participate in the study.	Yes, it is much more that the span between stress and irritability and overload is very short and the calm that one should have in this situation does not exist because of the potential conflicts that are involved, it creates an extreme internal pressure.	It triggers a cursing reaction in me. With me, the desire for security is so strong that I always want to go.	At work, in everyday life, it makes it difficult for me to walk calmly through the day.	I react by getting a blackout it is hard for me to form clear words and in retrospect I never know exactly what happened as if I had repressed it.	It makes me try to avoid them completely and only open up completely in familiar surroundings.	German	Young Adult (18-29)
59	anonymous	I have read this consent form and fully understand it. All questions regarding this consent and the study have been answered satisfactorily and I agree to participate in the study.	Unpleasant obsessive thoughts (violence)	Dizziness, sweating, trembling, shallow breathing, rapid heartbeat, urinary urgency, nausea.	Feeling watched while eating, in group situations, walking past people.	Try to accept the feeling	DIFFICULT	German	Young Adult (18-29)
60	anonymous	I have read this consent form and fully understand it. All questions regarding this consent and the study have been answered satisfactorily and I agree to participate in the study.	-Unwanted or unpleasant feelings or emotions.	Why can't I be like the others.	When the attention is focused on me	I try to stay calm and distract as quickly as possible from me	It is reinforced	German	Middle-Aged Adult (30-59)
61	anonymous	I have read this consent form and fully understand it. All questions regarding this consent and the study have been answered satisfactorily and I agree to participate in the study.	most of the time i am not able to think clearly anymore and would like to remove myself from the situation	for example, when i talk to someone my hands usually shake and my heart starts pounding and i feel uncomfortable	going to the front of the class and presenting something or job interviews makes me feel sick i even had to be sent to the hospital days before a job interview because i was so scared and had to cancel it	i get quieter and stare holes in the air	my heart starts beating stronger	German	Young Adult (18-29)
62	anonymous	I have read this consent form and fully understand it. All questions regarding this consent and the study have been answered satisfactorily and I agree to participate in the study.						German	Young Adult (18-29)
63	anonymous	I have read this consent form and fully understand it. All questions regarding this consent and the study have been answered satisfactorily and I agree to participate in the study.	-physical reactions: blushing and/or sweating (very uncontrolled, frequent), stuttering (rather rare), trembling (rather rare, can be partially suppressed). -Uncomfortable thoughts: not knowing what to say to others to start or continue a conversation and getting caught up in these thoughts. Fear of "saying the wrong thing" or being perceived as "stupid". Usually no difference if situations are w…	causes demotivation to face such situations in the future	-Conversations or situations that you can't get out of right away. -When 'normal' things like calling the doctor are put off for months. Sometimes I go by in person to make an appointment so I don't have to make a phone call = feeling of failure in the whole life.	try to ignore, hang in there, hope no one notices and then quickly disappear to regroup	most of the time it at least does not get worse and can be kept at a level	German	Young Adult (18-29)
64	anonymous	I have read this consent form and fully understand it. All questions regarding this consent and the study have been answered satisfactorily and I agree to participate in the study.	Yes					German	Young Adult (18-29)
65	anonymous	I have read this consent form and fully understand it. All questions regarding this consent and the study have been answered satisfactorily and I agree to participate in the study.						German	Middle-Aged Adult (30-59)
66	anonymous	I have read this consent form and fully understand it. All questions regarding this consent and the study have been answered satisfactorily and I agree to participate in the study.	When I fail in an action, negative thoughts about myself immediately arise. That I am too bad and not intelligent enough, my voice becomes shaky. If I am observed during unsuccessful actions, I quickly turn red or/and start to sweat and above all I can no longer formulate normally.	.	When I discuss and reflect on my actions with others. E.g. in training.	I try to overplay it. Or say less.	Sometimes it is reinforced by it.	German	Young Adult (18-29)
67	anonymous	I have read this consent form and fully understand it. All questions regarding this consent and the study have been answered satisfactorily and I agree to participate in the study.	Sometimes the body/emotions react negatively first. Sometimes preceding cathastrophic thoughts are triggers of panic.	I freeze and deal intensely with coming to terms with my feelings and emotions.	Speaking in front of many people. So not in the situation because there is an autopilot running but before that thinking for weeks about the upcoming situation. Not being able to sleep because of stress and the way to the situation. Afterwards being totally finished with the nerves.	Just keep going.	I feel like if I keep going, I'm trading contrary to my own needs and even when I confront the anxiety and nervousness is kept way up.	German	Middle-Aged Adult (30-59)
68	anonymous	I have read this consent form and fully understand it. All questions regarding this consent and the study have been answered satisfactorily and I agree to participate in the study.	Palpitations, Heavy breathing Redness Sweat	It gets worse	When reading aloud to an audience	I try to control and mitigate these	It gets worse	German	Adolescent (16-17)
69	anonymous	I have read this consent form and fully understand it. All questions regarding this consent and the study have been answered satisfactorily and I agree to participate in the study.	zittern, mich komisch fühlen	i try to calm down and when that doesn't work i feel like i'm about to start crying	when I introduce myself	same as above	it usually makes it worse	German	Young Adult (18-29)
70	anonymous	I have read this consent form and fully understand it. All questions regarding this consent and the study have been answered satisfactorily and I agree to participate in the study.	unerwünschte körperliche Reaktionen: in erster Linie Schweißausbrüche Gefühle: je nach Situation Ärger, Hilflosigkeit, Ohnmachtsgefühle, Minderwertigkeitsgefühle, aber auch "Gefühl der Gefühllosigkeit", Denkblockaden bis hin zu geistigem Blackout	I take note of sweating as a sign of stress; it doesn't bother me any more. What causes me the most stress are the thought blocks, especially in a professional context, because I fear that they will make me appear incompetent and less confident, and that I will simply look "stupid.	I feel quite badly about the thought blocks in the context of customer meetings, telephone calls, video conferences.	With an attempt to end the social situation as quickly as possible (which is a problem when there are actually important things left to discuss, which then remain unresolved).	I have enormous "fear of fear" or fear of the blackouts - sometimes days to weeks before a feared situation. The fears then build up and influence the quality of life enormously.	Austrian	Middle-Aged Adult (30-59)
71	anonymous	I have read this consent form and fully understand it. All questions regarding this consent and the study have been answered satisfactorily and I agree to participate in the study.						Swiss	Middle-Aged Adult (30-59)
72	anonymous	I have read this consent form and fully understand it. All questions regarding this consent and the study have been answered satisfactorily and I agree to participate in the study.	Yes	Concerned	School	Suppress	Increased anxiety	German	Adolescent (16-17)
73	anonymous	I have read this consent form and fully understand it. All questions regarding this consent and the study have been answered satisfactorily and I agree to participate in the study.	I often suffer from palpitations and occasionally dizziness. I immediately have to think about what could be worse in such a situation and how much I wish I wasn't there, and sometimes I'm close to tears because I often just wish I were gone.	I usually try to mask the reactions and not let them show.When I am distracted, I forget the fear for a short time, but as soon as I think about it again, I realize how terrible the situation was and do my best to avoid it.	This includes phone calls, especially with strangers but also with acquaintances. Also big events with lots of people, being the center of attention and speaking in front of people, even if I am very well prepared. I also find job interviews very scary and therefore have great problems finding an apprenticeship at all.	If possible, I escape the situation or avoid it shortly beforehand (like spontaneously not showing up for a job interview). When evasion is no longer possible, I often become more nervous when my reactions become visible, such as shaking hands or the like, and try to suppress or overplay the reactions.	When I avoid such situations, I immediately feel better and safer, but at the same time like a failure. Usually, suppressing doesn't increase the anxiety, but it depends on the situation.	German	Young Adult (18-29)
74	anonymous	I have read this consent form and fully understand it. All questions regarding this consent and the study have been answered satisfactorily and I agree to participate in the study.	Tears abrupt loss of appetite: I can no longer eat anything, even though I was hungry beforehand sweating Thoughts: "I have to do another job", "I will lose the job", "I can't do this anymore" Helplessness Fear Tension Silence irritable, aggressive behavior desire to escape not being able to "think" anymore: e.g. I cannot count the money, although I have two university degrees	Thoughts: "Now the fear is here again" - "Why haven't the others ?"- "If others had to go through this ..." (Ex. People who have no understanding of speech anxiety).		drink cola sometimes take tranquilizers talk to someone walk up and down		Austrian	Middle-Aged Adult (30-59)
75	anonymous	I have read this consent form and fully understand it. All questions regarding this consent and the study have been answered satisfactorily and I agree to participate in the study.						German	Middle-Aged Adult (30-59)
76	anonymous	I have read this consent form and fully understand it. All questions regarding this consent and the study have been answered satisfactorily and I agree to participate in the study.	Unwanted, unpleasant feelings; unwanted unpleasant physical signs of anxiety.	even more unpleasant feelings, even stronger reactions	Lectures/Presentations			German	Young Adult (18-29)
77	anonymous	I have read this consent form and fully understand it. All questions regarding this consent and the study have been answered satisfactorily and I agree to participate in the study.						German	Middle-Aged Adult (30-59)
78	anonymous	I have read this consent form and fully understand it. All questions regarding this consent and the study have been answered satisfactorily and I agree to participate in the study.	Yes, thoughts that just pop up and don't go away. Then I'm afraid that others find me funny, and I'm very nervous, wiggling my foot, breathing faster and excited.	I feel uncomfortable, and want to get out of the situation as soon as possible.	When my boyfriend wants to kiss me in public	Go out of the situation	increases my fear of the situation.	German	Adolescent (16-17)
79	anonymous	I have read this consent form and fully understand it. All questions regarding this consent and the study have been answered satisfactorily and I agree to participate in the study.	Yes. An example: When I talk to a colleague at work whom I don't know well, I often think that she must think I'm stupid and boring, or I'm afraid that she'll get bored talking to me. I then get fear and trepidation in my chest. These physical reactions and feelings only go away when I leave the situation.	I choose my words very carefully and therefore say much less than usual. I am very careful about what I reveal about myself and what not.	In conversations with work colleagues and friends who I don't know if they really like me. When I come into closer contact with people I don't know or don't know well.	I become reserved and observe the behavior of the other person(s)	it becomes stronger	German	Young Adult (18-29)
80	anonymous	I have read this consent form and fully understand it. All questions regarding this consent and the study have been answered satisfactorily and I agree to participate in the study.	Shortness of breath	Shame	Presentation	Withdrawal	Reinforcement	German	Middle-Aged Adult (30-59)
81	anonymous	I have read this consent form and fully understand it. All questions regarding this consent and the study have been answered satisfactorily and I agree to participate in the study.	I always have to think about the fact that I'm failing now, and then my heart starts racing and I start shaking. Then I am unable to act. Sometimes I manage to calm down, which then takes a while.	I then become panic-stricken inside and would like to run away	Yes, at work.	I try to breathe consciously and get other thoughts.When it gets too bad, I have already left the situation under pretext.	Hardly influenceable	German	Middle-Aged Adult (30-59)
82	anonymous	I have read this consent form and fully understand it. All questions regarding this consent and the study have been answered satisfactorily and I agree to participate in the study.	Inhibited thinking ability that limits rhetoric and didactics	poor impression	Organization			German	Middle-Aged Adult (30-59)
83	anonymous	I have read this consent form and fully understand it. All questions regarding this consent and the study have been answered satisfactorily and I agree to participate in the study.						German	Middle-Aged Adult (30-59)
84	anonymous	I have read this consent form and fully understand it. All questions regarding this consent and the study have been answered satisfactorily and I agree to participate in the study.						German	Young Adult (18-29)
85	anonymous	I have read this consent form and fully understand it. All questions regarding this consent and the study have been answered satisfactorily and I agree to participate in the study.	Fear of blushing, I want to leave the room directly	I doubt my sanity and feel I have no control over my body and also my thoughts	Lecture rooms, new social situations with people I don't know well, Working in front of more experienced colleagues (Often situations that involve more pressure to perform).	Turning away, pretending to look for something in my bag, going to the bathroom, drinking	Increases fear of physical symptoms as they can be recognized by others and turns into mild panic the closer the situation I'm afraid of gets (e.g., introductions)	German	Young Adult (18-29)
86	anonymous	I have read this consent form and fully understand it. All questions regarding this consent and the study have been answered satisfactorily and I agree to participate in the study.	I get scared of possible embarrassment, of evaluation, of rejection and of the possible contempt. I get red, body feels hot and I sweat. This gives me even more the feeling of possible rejection, because what if I stink now (because of the sweating) or that I stand on the person or Co. (because of the blushing). I nibble my lips or pinch myself with my fingernails in my skin, hoping to minimize t…	The physical reactions become stronger. I get stronger negative thoughts and these turn in circles. I just hope that the situation is finally over and that I am alone again or can escape from the situation.	If many or already a few strangers are present, which I have interpreted by previous observation (appearance, appearance, etc...) as looking down or as very self-confident people. They seem very intimidating/superior to me and more often could then pass bad judgment on me. Or if there is a family member who actually gets a different image and then possibly a different image (a weaker one).	The physical reactions become stronger. Bite my lips. Look for an escape route/ an excuse. Press my fingernails into my skin. Negative thoughts become stronger, e.g. negative evaluations about my appearance or behavior (I would be stupid, etc...).	I avoid situations in which I know I would get physical reactions or feel fear and/or nervousness, I let others make my phone calls, for example, or I cancel meetings. Only when I know that no one can help me, only then do I face such situations, because there is no other way.	German	Young Adult (18-29)
87	anonymous	I have read this consent form and fully understand it. All questions regarding this consent and the study have been answered satisfactorily and I agree to participate in the study.	The fear of blushing.	I become very tense. Almost unbearable.	Being the center of attention.	I endure the situation under great stress.		German	Middle-Aged Adult (30-59)
88	anonymous	I have read this consent form and fully understand it. All questions regarding this consent and the study have been answered satisfactorily and I agree to participate in the study.	Yes I blush, start to shake and sweat. Get panicky and always think that I can not do this	I am annoyed with myself	In almost every situation	I try to fight it, but most of the time it doesn't work	Mostly positive	German	Young Adult (18-29)
89	anonymous	I have read this consent form and fully understand it. All questions regarding this consent and the study have been answered satisfactorily and I agree to participate in the study.	I often wonder what other people think of me or how they perceive me. This usually ends in negative thoughts about myself (feelings of inferiority).	I try to stand out as little as possible.	Driving, work, shopping			German	Young Adult (18-29)
90	anonymous	I have read this consent form and fully understand it. All questions regarding this consent and the study have been answered satisfactorily and I agree to participate in the study.	I get scared and tremble.	I get a headache	Restaurants, supermarket, large crowds	I am trying to escape this situation.	It increases anxiety and nervousness.	German	Middle-Aged Adult (30-59)
91	anonymous	I have read this consent form and fully understand it. All questions regarding this consent and the study have been answered satisfactorily and I agree to participate in the study.	I make myself small and try not to attract attention and hide my fear. At the same time, I look around nervously and try to guess people's reactions.	I avoid these situations in the future and lock myself up at home.	To go shopping in the fashion store.	I'm mortified and try to get it over with quickly.	It feels like a true downward spiral.	German	Middle-Aged Adult (30-59)
92	anonymous	I have read this consent form and fully understand it. All questions regarding this consent and the study have been answered satisfactorily and I agree to participate in the study.	Yes, I have a blackout because I am overwhelmed by everything	Panic of not being able to act and thus getting even more unwanted reactions, huge pressure	Conflicts when I know and like a person particularly well	Fear of those, feeling of guilt, dyslexia	I feel incapacitated in such situations and this in turn intensifies my feelings. I often need days to recover	German	Young Adult (18-29)
93	anonymous	I have read this consent form and fully understand it. All questions regarding this consent and the study have been answered satisfactorily and I agree to participate in the study.	My heart starts racing, I actively try to calm down. I keep myself in the background because social interactions seem impossible, but at the same time I think about how weird I must seem for holding myself back like this. I try to breathe quietly and not stand out. I would like to get away, but also actually be a social person and be well received. I get annoyed with myself to the point of self-l…	see previous answer. Partly self-contempt and annoyance at myself. But sometimes I manage to perceive the anxiety as such and not blame myself. Then I silently apologize to myself and try to accept and accept the situation and leave quickly, if possible.	At bigger family celebrations, where acquaintances and relatives come and I am forced to interact, because that's how it should be and everyone wants to talk to you and my family is also known as an open friendly family. Also, meeting friend:s of partners because I want to prove that I am a cool person. Generally getting into new circles because people first perceive me as a confident person and …	In the meantime, I try to find a quiet place (e.g. toilet) where I am alone for a short time and can breathe calmly and deeply. But I also often try to cover up my fear, usually no one notices anything. Or I just sit down and withdraw from the interactions a bit. Even if I know that I might come across funny. If I already have the fear before I'm in a situation, I sometimes also decide against th…	I become a little calmer and have time to "pull myself together". I try to build myself up, which often works. Then I just endure the situation and in the best case, I don't even notice that my fear is getting less, because I arrive in the situation.	German	Young Adult (18-29)
94	anonymous	I have read this consent form and fully understand it. All questions regarding this consent and the study have been answered satisfactorily and I agree to participate in the study.	Ich erlebe in diesen Situationen körperliche Symptome wie starke Errötung, Zittern, Schweißausbrüche, Herzklopfen. Meine Knie werden weich. Ich fühle mich sehr beängstigt in solchen Situationen und meine Gedanken kreisen sich um negative Aussagen wie “sie merken, dass etwas mit dir nicht stimmt”, “keiner mag dich”, “es interessiert niemanden, was du sagst” Ich fühle mich hilflos in diesem Gedanke…	I feel worse because I can't block out or ignore these thoughts, feelings and physical reactions. It gets me down.	Presenting/lecturing, speaking/conversing in a large group, going to parties (especially public ones, in clubs), standing in line at the cash register for a long time, talking on the phone (whether with strangers or people you know).	I "switch off" by becoming even quieter and retreating to a quiet, safe place. e.g. the toilet. I try to get out of unpleasant situations as quickly as possible; it's a kind of escape reflex.	Very strong. I avoid a lot of activities because of this, which at the same time makes me feel like I'm missing out on something in life. But the stress of doing these unpleasant activities is immense. A dilemma.	German	Young Adult (18-29)
95	anonymous	I have read this consent form and fully understand it. All questions regarding this consent and the study have been answered satisfactorily and I agree to participate in the study.	Physical signs of anxiety	I feel ashamed	Talking in front of people	I try to escape	Strong because I can not handle it myself	German	Middle-Aged Adult (30-59)
96	anonymous	I have read this consent form and fully understand it. All questions regarding this consent and the study have been answered satisfactorily and I agree to participate in the study.	Trembling all over the body, abdominal pain, racing heart, dry mouth, anxiety thoughts: being trapped, being visible (not being able to hide), standing out, fear of being scared	Frequent panic(attacks), abandonment and avoidance of the situation, dissociation.	In normal, socially recognized life	See question 76	Promotes it, I then avoid more out of fear of the fear	German	Young Adult (18-29)
97	anonymous	I have read this consent form and fully understand it. All questions regarding this consent and the study have been answered satisfactorily and I agree to participate in the study.	I get inferiority complexes, feel stupid, ugly, lazy annoying, disgusting and simply subordinate. I get very nervous inside and concentrate to appear calm on the outside. However, I try to listen at the same time and this stress already feels like strenuous exercise, especially since I'm also exhausted afterwards and question everything about how I might have seemed. I often perceive myself as ru…	I feel very bad, inferior and guilty.I think to myself that now everyone sees how unworthy I am. My thoughts are racing, but I don't know what I am thinking. No thought is tangible, but it doesn't feel like a void. It overwhelms me a lot. I then don't know what to say and then it gets worse and worse, like a vicious cycle.	When I have to deal with strangers or a new situation is imminent, like the upcoming studies. For weeks before, I get stomach aches, muscle aches due to tension and become increasingly sluggish and depressed.	I cover everything up as best I can. I try not to hastily flee the situation with excuses, because I don't want to seem rude. However, I also don't give new input and if I do, I regret it. I try with the lack of input of new topics or new info from me, not to let the conversation continue.	This kind influences me a lot. I try to avoid such situations, no matter how important they are. As already answered in question 76. a vicious circle is created, as if it were a fear of fear.	German	Young Adult (18-29)
98	anonymous	I have read this consent form and fully understand it. All questions regarding this consent and the study have been answered satisfactorily and I agree to participate in the study.	Unerwünschte Gedanken und Gefühle ( andere Personen mögen mich nicht) lehnen mich tendenziell ab, erröten, stressflecken	Still werden, versuchen die Situation zu verlassen	Group work with strangers while studying	Still behave		German	Young Adult (18-29)
99	anonymous	I have read this consent form and fully understand it. All questions regarding this consent and the study have been answered satisfactorily and I agree to participate in the study.						German	Young Adult (18-29)
100	anonymous	I have read this consent form and fully understand it. All questions regarding this consent and the study have been answered satisfactorily and I agree to participate in the study.	Feeling the need to mask my fears with overconfidence. Strong heat and tension and need to run away/hide. Inability to think clearly and listen to the other person.	Try to suppress it, calm myself down and look at it objectively. In stressful situations I try to take a deep breath and stay calm.If possible, I hide behind other people or hope for help and support, for example, from colleagues.	When many people look at me and wait for me (e.g. job at the registration desk), groups of strangers of the same age, presentations are very bad, telephone calls. When someone asks me something I should know. When someone makes a joke about me and I can't counter. When I try to be funny and it doesn't work. When I can't express myself well rhetorically.	Avoidance, taking a breath, thinking "soon it will be over," connecting to a person for mental support, rationalizing situation and imagining "how would a socially competent person react"	Avoidance makes it worse, isolation makes it worse. Facing your fears makes it better for a short time, but you have to do it permanently to make it better in the long run, which I find exhausting.	German	Young Adult (18-29)
101	anonymous	I have read this consent form and fully understand it. All questions regarding this consent and the study have been answered satisfactorily and I agree to participate in the study.	Unwanted thoughts, tightness in the chest	Avoidance of the situation	Shopping, driving, being noticed in public because of my company.	Avoidance of the situation	It becomes stronger	German	Middle-Aged Adult (30-59)
102	anonymous	I have read this consent form and fully understand it. All questions regarding this consent and the study have been answered satisfactorily and I agree to participate in the study.						German	Young Adult (18-29)
103	anonymous	I have read this consent form and fully understand it. All questions regarding this consent and the study have been answered satisfactorily and I agree to participate in the study.						German	Adolescent (16-17)
104	anonymous	I have read this consent form and fully understand it. All questions regarding this consent and the study have been answered satisfactorily and I agree to participate in the study.	Thoughts: increasingly thinking about unpleasant social situations from the past Feelings and emotions: Restlessness, insecurity, uneasiness, nervousness, very frequent Physical reactions: rather less, sometimes slight trembling, stuttering	I lose focus, I find it difficult to concentrate on conversations, I become increasingly withdrawn	Group work in studies or at work, talking to strangers (unless it's about trivial things like the time of day), big parties in public	Increasing silence, I look for distractions by looking at the clouds, looking at buildings, watching animals	Distraction reduces nervousness, silence avoids stuttering	German	Middle-Aged Adult (30-59)
105	anonymous	I have read this consent form and fully understand it. All questions regarding this consent and the study have been answered satisfactorily and I agree to participate in the study.	None of the above	Not pay attention	Read aloud in class	Panic	Nervousness	German	Young Adult (18-29)
106	anonymous	I have read this consent form and fully understand it. All questions regarding this consent and the study have been answered satisfactorily and I agree to participate in the study.	Yes I am afraid	Turn red	With friends	Do not talk much	Avoidance of these situations		Young Adult (18-29)
107	anonymous	I have read this consent form and fully understand it. All questions regarding this consent and the study have been answered satisfactorily and I agree to participate in the study.						German	Middle-Aged Adult (30-59)
108	anonymous	I have read this consent form and fully understand it. All questions regarding this consent and the study have been answered satisfactorily and I agree to participate in the study.	Reading aloud. Fast heartbeat, trembling voice and sweat	Embarrassment	Reading aloud	Try to fade out		German	Adolescent (16-17)
109	anonymous	I have read this consent form and fully understand it. All questions regarding this consent and the study have been answered satisfactorily and I agree to participate in the study.	I already imagine all the negative eventualities in advance. I'm very tense, become agitated, speak very quickly or become very quiet. Basically, I am constantly looking at myself from the meta level and evaluating.	It stresses me out and I can't actually enjoy nice occasions and leads to avoidance.	Yes, when I'm out in public as a partner. The issue of getting to know my partner's circle of friends is particularly bad, especially since he is the opposite of me in this area. Open, extroverted and likes to be around a lot of people. I then have the feeling that I have to deliver, keep up. Cognitively, I know that this is nonsense, but on the action level, I still get totally blocked.	I try to avoid the situation or avoid certain situations.	Both are massively amplified by avoidance.	German	Middle-Aged Adult (30-59)
110	anonymous	I have read this consent form and fully understand it. All questions regarding this consent and the study have been answered satisfactorily and I agree to participate in the study.	Thought: get out of the stressful environment/situation as soon as possible. Feeling: anger and lack of patience.	I immediately try to get away from the social scene so that no one notices.	Yes, talking and doing something around someone.	I get out of the place.	It makes it worse.	Brazilian	Young Adult (18-29)
111	anonymous	I have read this consent form and fully understand it. All questions regarding this consent and the study have been answered satisfactorily and I agree to participate in the study.	All of the above, but the bodily reactions are even more stressful.	I feel humiliated	All social interactions	with a lot of fear, even crying.		Mexican	Young Adult (18-29)
112	anonymous	I have read this consent form and fully understand it. All questions regarding this consent and the study have been answered satisfactorily and I agree to participate in the study.	Unwanted thoughts and feelings	I feel uncomfortable and want to leave	When I have to present my point of view, report or presentation.	I try to find ways out	I stutter or do not know how to express myself	Spanish	Middle-Aged Adult (30-59)
113	anonymous	I have read this consent form and fully understand it. All questions regarding this consent and the study have been answered satisfactorily and I agree to participate in the study.	Yes, when in these types of situations my mind is like a rabbit hole. I worry that a person/ people will think I'm weird and make fun of me. If I can help it, I won't talk. My senior year of high school was terrible. I wouldn't talk at all until 6th or 7th period if my friend spoke to me that day for the whole year. To this day, I still do that, except I don't have friends in college. When in cla…	I feel crazy sometimes. It feels unnatural, and that I'm like some freak.	Really anytime I leave my house and go somewhere in public, I experience unwanted and uncomfortable feelings and thoughts.	I usually try to stop them. If my body is tense, I have to relax my muscles.	It makes my anxiety worse. When I notice that my body is tense, I become worried that someone is looking at me and making fun of me.	US American	Young Adult (18-29)
114	anonymous	I have read this consent form and fully understand it. All questions regarding this consent and the study have been answered satisfactorily and I agree to participate in the study.	Extreme Unsicherheiten, die mein ganzes Denken einnehmen. Ich fühle mich unbeholfen, weiß nicht mehr wie ich mich verhalten soll, weiß nicht, was ich sagen soll. Manchmal verhasple ich mich dann beim sprechen und schäme mich dann. Manchmal werde ich dann rot und schäme mich dann noch mehr. Es fällt mir schwer Gespräche in Gang zu bringen oder am Laufen zu halten. Oft stagniert das Gespräch und ic…	I withdraw, take on an observer role, don't feel like I belong. I behave as an outsider to the scene.	When I meet friends of friends where it's important to me that they like me. There is a kind of inner pressure to perform.	Most of the time I withdraw and am no longer actively present in the situation. I only observe and stay inconspicuously in the background.	If I have the possibility to withdraw, the fear becomes smaller. Nevertheless, there is a constant tension, a fear that someone could involve me in the situation again and that I then don't know how to behave in this situation.	German	Middle-Aged Adult (30-59)
115	anonymous	I have read this consent form and fully understand it. All questions regarding this consent and the study have been answered satisfactorily and I agree to participate in the study.	Yes. My hands start to shake badly.	I am afraid that others will notice my physical reaction or that I will become capable of acting.	Situations that take place during work.	I try to focus on my current task and consistently not dismiss the situation.	The symptoms disappear after some time and I forget my fear.	German	Middle-Aged Adult (30-59)
116	anonymous	I have read this consent form and fully understand it. All questions regarding this consent and the study have been answered satisfactorily and I agree to participate in the study.	Palpitations, sweaty palms, restlessness, feeling of "everyone is looking at me," thoughts circling only around my person and my effect on others, lack of words and opportunities to talk (although small talk is otherwise not a problem), feeling of worthlessness and failure.	act and behave not as I actually am, feel paralyzed, want to get out of the situation, therefore like to avoid such situations beforehand, feel ashamed of my thoughts and behavior	speaking in front of groups or giving presentations, celebrations (especially if I don't know exactly who all is coming and where exactly it will take place), making important phone calls, having clarifying or difficult conversations	if possible then avoid (cancel early), if possible let other people clarify situation, pull out of situation as quickly as possible and leave, stay in the background	they continue to fuel them, ensure avoidance of such situation (although these might not have been bad),	German	Middle-Aged Adult (30-59)
117	anonymous	I have read this consent form and fully understand it. All questions regarding this consent and the study have been answered satisfactorily and I agree to participate in the study.	Unwanted and unpleasant reactions, physical signs of anxiety.	The fear increases further, because it could notice the Umgeld and I am so even more in focus and considered by others as crazy.	Always, as soon as I am around people. Especially among children, because they notice small deviations from the norm more quickly and say so.	I try to calm down and be as inconspicuous as possible.	It intensifies and only dissipates when I am alone.	German	Middle-Aged Adult (30-59)
118	anonymous	I have read this consent form and fully understand it. All questions regarding this consent and the study have been answered satisfactorily and I agree to participate in the study.	Even if I am clear in my head that the situation is not dangerous for me, my body still builds up physical reactions such as heart palpitations and sweating. Even situations where I have to read something out loud, which was normal for me at the time, are impossible because my voice breaks off during the reading and I can't breathe.	I can't live my life the way I would like to. Because of this anxiety disorder, I have not done so many things in the last 5 years that I would have done before the anxiety disorder. A simple example would be the fair. Because of my anxiety disorder I don't go there because I'm afraid that I'll see people from back then and they'll ask me what I've been doing for the last 5 years and why I haven'…	At school, for example, when I am outside talking to the teacher about my grade. I don't get a word out and just accept the grade even if it is not justified but because of the fear I don't dare to say anything against it and decide the opinion of the teacher.	Since I am trying to sort it out with myself, the people around me probably don't notice. Even when I go to the savings bank to give money, the symptoms start without any danger and I can't do anything against it. For people without anxiety disorder it may not be understandable how the body can "automatically" cause any symptoms but it is possible.	I would say the anxiety has a permanent place in my body. Even when I don't think about the anxiety, the symptoms come anyway. That means I don't know how to be "normal" because I know the anxiety is always there and the symptoms are always there. So the anxiety and nervousness is there in all cases and cannot be controlled.	German	Young Adult (18-29)
119	anonymous	I have read this consent form and fully understand it. All questions regarding this consent and the study have been answered satisfactorily and I agree to participate in the study.	At university, in seminars or rounds of introductions, it often happens that we sit in a circle and everyone has to say something in turn. I can't escape from this situation and the tension increases more and more until it's my turn. My heart starts beating louder and louder and I have a roaring in my ears, I can't hear anything else. It is often difficult for me to breathe and when I have to say…	I feel ashamed and I get very angry because I keep asking myself why I can't just be normal. I get so mad at myself for making situations that are pleasant or at least neutral for others so unbearable. Honestly, I hate myself for it. Rationally, I know I'm not to blame for my anxiety disorder, but this anger at myself still remains.	There are many. For example, phone calls, especially to doctors' offices. Phone calls are still the most common way to make doctor's appointments and since I'm very afraid of phone calls and therefore always avoid them, I hardly ever go to the doctor and therefore don't do any checkups. So then again I am afraid of not catching a potential illness. Another point is the university. I panic from th…	I then try to flee the situation as quickly as possible or, as far as possible, get it over with. If I notice that I might seem anxious and nervous to others, I try to cover it up. For example, if I notice that my voice is shaking, I drink something to interrupt what I am saying or hide my shaking hands in my jacket pocket.	Because I usually and when I can flee from these situations, the fear then also decreases again. But with the next similar situation the fear is again on the same level. Only when I have endured situations more often do they become more normal over time and are associated with less fear.	German	Young Adult (18-29)
120	anonymous	I have read this consent form and fully understand it. All questions regarding this consent and the study have been answered satisfactorily and I agree to participate in the study.	-Unwanted or unpleasant thoughts that seem to come out of nowhere. Self-doubt, fear of the future. -Unwanted or unpleasant feelings or emotions. Sadness, stress -Undesirable or unpleasant physical reactions or physical signs of anxiety. Tears, trembling, stiffness	Shortness of breath, stiffness	Situations with strangers	Avoidance	Reinforcement	German	Young Adult (18-29)
121	anonymous	I have read this consent form and fully understand it. All questions regarding this consent and the study have been answered satisfactorily and I agree to participate in the study.	unwanted and unpleasant physical reactions like trembling blushing and tightness in the chest as well as having to go to the toilet urgently/diarrhea but also unwanted thoughts like the others will think negatively about me no matter what i say now often i can't react or talk at all then i can answer questions	automatically accept the thoughts and think that they are true and then avoid these situations and with the physical reactions I am also afraid that others might notice them and then think negatively about me so I also avoid the situations as much as possible for this reason	especially at school when being called on to give presentations or oral exams i can't perform as well as i could without the anxiety	automatically accept thoughts and think they are true don't even think about the fact that they could be wrong (at that moment) with physical reactions i hope that no one notices them and try to suppress them as much as possible	the fear increases and gets worse because I ignore it or try to suppress it	German	Adolescent (16-17)
